# Supplementary material for: The Upregulation of NDUFB3 Is Implicated in Mitochondrial Dysfunction and Neuronal Apoptosis in Ischemic Stroke
Source: Cells. 2026 Jun 12;15(12):1071. doi: 10.3390/cells15121071 (PMC13297430; doi:10.3390/cells15121071)
Supplement: Supplementary file 1 [file cells-15-01071-s001.zip]

Archive with 2 entries (2 files):
- Table S1 MCAO-sham contralateral Differential Proteins Expression.xlsx
- Table S2 MCAO-sham ipsilateral Differential Proteins Expression.xlsx
